# Supplementary material for: Exploring the limits of localization: federated model stacking improves hospital-level prediction in a national research network
Source: NPJ Digit Med. 2026 Apr 24;9:492. doi: 10.1038/s41746-026-02634-1 (PMC13314945; doi:10.1038/s41746-026-02634-1)
Supplement: Supplementary file 2 — Source Data Figure 2 and Supplementary Figure 2 [file 41746_2026_2634_MOESM2_ESM.xlsx]

## Sheet: Sheet1
Outcome	Model	14	92	101	78	102	35	91	76	89	47	83	70	23	7	58	68	66	4	19	1	10	84	16
No. of training cases		0	0	0	0	0	31	36	57	90	168	280	303	700	1105	1356	1721	1769	2139	2140	2473	3345	6318	16251
No. of validation cases		744	20	548	370	473	521	275	94	724	58	88	205	326	266	918	1374	560	972	825	1956	1403	1941	3469
AKI-1+	Base	NA	NA	NA	NA	NA	0.5412	0.444	0.6492	0.6303	0.6636	0.6944	0.6134	0.7497	0.7825	0.7402	0.8268	0.7503	0.7576	0.7708	0.7771	0.8778	0.804	0.8857
	Federated	0.7861	0.7255	0.8106	0.8571	0.8259	0.7579	0.8113	0.8357	0.7565	0.7545	0.7805	0.7285	0.8095	0.8061	0.7935	0.8346	0.7648	0.7933	0.7954	0.8039	0.8784	0.8208	0.8797
	Federated (with metadata)	0.7881	0.6667	0.7986	0.8543	0.8311	0.7581	0.8252	0.8351	0.7602	0.8727	0.8246	0.7403	0.7912	0.8262	0.791	0.8428	0.7663	0.8007	0.7956	0.8068	0.8764	0.8185	0.8805
	Pooled	0.8377	0.6667	0.8369	0.871	0.8459	0.8057	0.8347	0.8702	0.8068	0.8818	0.8328	0.7573	0.8552	0.8407	0.8186	0.8703	0.7945	0.8282	0.8245	0.8347	0.9045	0.8378	0.8982
AKI-2+	Base	NA	NA	NA	NA	NA	0.5876	0.6315	0.5271	0.6678	NA	0.7494	0.6377	0.7658	0.7923	0.8193	0.8805	0.7313	0.8104	0.7927	0.8212	0.9114	0.8396	0.9071
	Federated	0.8537	NA	0.8599	0.8722	0.8568	0.819	0.7682	0.691	0.8701	NA	0.7711	0.8262	0.842	0.908	0.8486	0.8803	0.727	0.8377	0.8225	0.8462	0.905	0.8339	0.8965
	Federated (with metadata)	0.8464	NA	0.8737	0.873	0.8685	0.8218	0.7973	0.7216	0.8742	NA	0.7855	0.7884	0.8466	0.9104	0.8509	0.8816	0.744	0.8497	0.8154	0.8516	0.9076	0.8393	0.8944
	Pooled	0.8828	NA	0.8813	0.9022	0.8899	0.864	0.7414	0.7216	0.8967	NA	0.841	0.8683	0.8581	0.9139	0.8774	0.9119	0.7917	0.8527	0.8608	0.8758	0.9298	0.8754	0.9219
AKI-3+	Base	NA	NA	NA	NA	NA	0.6774	0.7605	0.6	0.777	NA	0.8046	0.6851	0.7776	0.7602	0.8263	0.8696	0.7499	0.8393	0.8121	0.906	0.9243	0.8887	0.8879
	Federated	0.9282	1	0.8326	0.8512	0.8822	0.89	0.9272	0.8742	0.924	NA	0.7471	0.769	0.8305	0.9425	0.8647	0.8911	0.7701	0.881	0.8443	0.906	0.9077	0.8837	0.9049
	Federated (with metadata)	0.9581	1	0.8271	0.8513	0.902	0.8729	0.9494	0.8854	0.944	NA	0.8506	0.7807	0.8374	0.9333	0.8709	0.8778	0.8044	0.8859	0.8469	0.9009	0.92	0.889	0.9087
	Pooled	0.9796	1	0.791	0.8568	0.9164	0.8276	0.8926	0.8742	0.9281	NA	0.7241	0.9058	0.848	0.9502	0.8499	0.9333	0.7923	0.9156	0.8678	0.9302	0.9479	0.9268	0.928
