# Supplementary material for: Exploring the limits of localization: federated model stacking improves hospital-level prediction in a national research network
Source: NPJ Digit Med. 2026 Apr 24;9:492. doi: 10.1038/s41746-026-02634-1 (PMC13314945; doi:10.1038/s41746-026-02634-1)
Supplement: Supplementary file 3 — Source Data Figure 3 [file 41746_2026_2634_MOESM3_ESM.xlsx]

## Sheet: Sheet1
No. of sites	Temporal AUC			External AUC
	Federated mean (SD)	Pooled mean (SD)	Mean Difference (Pooled - Federated)	Federated mean (SD)	Pooled mean (SD)	Mean Difference (Pooled - Federated)
1	0.6840 (0.0533)	0.7283 (0.0773)	0.0443	0.6928 (0.0690)	0.7419 (0.0930)	0.0491
2	0.7196 (0.0500)	0.7800 (0.0476)	0.0604	0.7323 (0.0643)	0.7967 (0.0633)	0.0644
3	0.7425 (0.0440)	0.8032 (0.0279)	0.0607	0.7615 (0.0557)	0.8247 (0.0391)	0.0632
4	0.7627 (0.0348)	0.8153 (0.0194)	0.0526	0.7834 (0.0450)	0.8393 (0.0276)	0.0559
5	0.7771 (0.0236)	0.8240 (0.0147)	0.0469	0.7999 (0.0325)	0.8487 (0.0218)	0.0488
6	0.7849 (0.0193)	0.8286 (0.0128)	0.0437	0.8084 (0.0285)	0.8531 (0.0226)	0.0447
7	0.7917 (0.0156)	0.8332 (0.0103)	0.0415	0.8161 (0.0230)	0.8592 (0.0186)	0.0431
8	0.7974 (0.0127)	0.8361 (0.0091)	0.0387	0.8229 (0.0194)	0.8634 (0.0155)	0.0405
9	0.8009 (0.0116)	0.8388 (0.0077)	0.0379	0.8282 (0.0175)	0.8653 (0.0123)	0.0371
10	0.8048 (0.0102)	0.8409 (0.0073)	0.0361	0.8321 (0.0150)	0.8680 (0.0114)	0.0359
11	0.8082 (0.0094)	0.8430 (0.0066)	0.0348	0.8365 (0.0138)	0.8699 (0.0095)	0.0334
12	0.8099 (0.0088)	0.8445 (0.0058)	0.0346	0.8393 (0.0132)	0.8714 (0.0084)	0.0321
13	0.8124 (0.0083)	0.8461 (0.0053)	0.0337	0.8426 (0.0112)	0.8729 (0.0086)	0.0303
14	0.8139 (0.0086)	0.8473 (0.0050)	0.0334	0.8437 (0.0109)	0.8746 (0.0071)	0.0309
15	0.8159 (0.0078)	0.8484 (0.0044)	0.0318	0.8462 (0.0108)	0.8756 (0.0072)	0.0294
16	0.8178 (0.0074)	0.8496 (0.0041)	0.0318	0.8490 (0.0098)	0.8773 (0.0062)	0.0283
17	0.8197 (0.0070)	0.8507 (0.0038)	0.031	0.8516 (0.0082)	0.8781 (0.0057)	0.0265
18	0.8211 (0.0061)	0.8514 (0.0035)	0.0303	0.8536 (0.0084)	0.8789 (0.0049)	0.0253
19	0.8222 (0.0052)	0.8521 (0.0030)	0.0299	0.8554 (0.0065)	0.8800 (0.0042)	0.0246
20	0.8237 (0.0044)	0.8530 (0.0029)	0.0293	0.8576 (0.0049)	0.8805 (0.0035)	0.0229
21	0.8246 (0.0032)	0.8539 (0.0022)	0.0293	0.8592 (0.0040)	0.8812 (0.0030)	0.022
22	0.8259 (0.0017)	0.8553 (0.0012)	0.0294	0.8610 (0.0033)	0.8812 (0.0017)	0.0202
23	0.8261 (0)	0.8557 (0)	0.0296	0.8647 (0)	0.8824 (0)	0.0177
AUC = receiver operating characteristic area under curve
